# Supplementary material for: SARS-CoV-2 Variants in Lebanon: Evolution and Current Situation
Source: Biology (Basel). 2021 Jun 14;10(6):531. doi: 10.3390/biology10060531 (PMC8232177; doi:10.3390/biology10060531)
Supplement: Supplementary file 1 [file biology-10-00531-s001.zip]

Archive with 1 entries (1 files):
- biology-1241928-supplementary.xlsx
