# Supplementary material for: SARS-CoV-2 Variants in Lebanon: Evolution and Current Situation
Source: Biology (Basel). 2021 Jun 14;10(6):531. doi: 10.3390/biology10060531 (PMC8232177; doi:10.3390/biology10060531)
Supplement: Supplementary file 1 [file biology-10-00531-s001.zip › biology-1241928-supplementary.xlsx]

## Sheet: Sheet1
Supplementary Table S1. The 58 analyzed Lebanese SARS-CoV-2 strains. This table summarizes the constellation of AA substitutions they carry as well as noteworthy remarks.
Virus name	Clade Gisaid classification (Pango Lineage)	Gisaid Accession Number (Genbank if available)	Collection date	Remarks	Amino Acid substitutions (CoVsurver; in compairson to the reference strain hCoV-19/Wuhan/WIV04/2019)	Spike AA substitutions	N AA substitutions	M AA substitutions	E AA substitutions
FAS/2021	GRY (B.1.1.7)	EPI_ISL_1159375	2021-01-04	Long stretches of NNNs (6.43% of overall sequence). NS8_K68stop results in 44.6% truncation of the protein sequence. NS8_Q27stop results in 78.5% truncation of the protein sequence. Gap of 19 nucleotides when compared to the reference sequence.	Spike A570D, Spike D614G, Spike D1118H, Spike H69del, Spike N501Y, Spike P681H, Spike S982A, Spike T716I, Spike V70del, Spike Y144del, N D3L, N G204R, N R203K, N S235F, NS3 W131C, NS8 K68stop, NS8 Q27stop, NS8 R52I, NS8 Y73C, NSP1 N126S, NSP3 T183I, NSP6 F108del, NSP6 G107del, NSP6 S106del, NSP12 P323L	Spike A570D, Spike D614G, Spike D1118H, Spike H69del, Spike N501Y, Spike P681H, Spike S982A, Spike T716I, Spike V70del, Spike Y144del	N D3L, N G204R, N R203K, N S235F
LAU1-53249	G (B.1.398)	EPI_ISL_637110	2020-08-13	Stretches of NNNs (2.80% of overall sequence).	Spike D614G, Spike L1063F, Spike T95I, N S194L, NSP1 V54L, NSP3 V473I, NSP12 P323L, NSP15 V22L	Spike D614G, Spike L1063F, Spike T95I	N S194L
LAU2-53435	G (B.1.398)	EPI_ISL_637111	2020-08-01	Stretches of NNNs (2.80% of overall sequence).	Spike D614G, Spike T95I, N S194L, N T391I, NS8 D63Y, NSP3 S1717L, NSP3 V473I, NSP12 P323L	Spike D614G, Spike T95I	N S194L, N T391I,
LAU3-53451	G (B.1.398)	EPI_ISL_637112	2020-08-14	Stretches of NNNs (2.00% of overall sequence).	Spike D614G, Spike T95I, N S194L, NS3 I37V, NSP2 K102N, NSP3 V473I, NSP12 P323L	Spike D614G, Spike T95I,	N S194L
LAU4-53460	G (B.1.398)	EPI_ISL_637113	2020-08-14	Stretches of NNNs (2.91% of overall sequence).	Spike D614G, Spike T95I, Spike V1228L, N S194L, NSP2 P624L, NSP3 S1717L, NSP3 T583I, NSP3 V473I, NSP9 A28V, NSP12 P323L, NSP15 S288F	Spike D614G, Spike T95I, Spike V1228L	N S194L
LAU-R110	GH (B.1)	EPI_ISL_1009085	2020-09-01	Long stretches of NNNs (7.73% of overall sequence). NS7a without BLAST coverage. NS7b without BLAST coverage. %UniqueMutations 0.11%.	Spike D614G, E C44S, NS3 Q57H, NS6 T21S, NSP2 I349V, NSP2 K554T, NSP2 T85I, NSP3 D1095E, NSP3 F7C, NSP3 I1094L, NSP3 P2T, NSP3 S1717L, NSP3 T6N, NSP3 V15G, NSP12 P323L, NSP12 V174I, NSP13 P445S, NSP14 P70H	Spike D614G,			E C44S,
LAU-R113	GH (B.1.36)	EPI_ISL_1009123	2020-09-01	Stretches of NNNs (3.10% of overall sequence). NSP1 without BLAST coverage. NS7b without BLAST coverage. NS6 without BLAST coverage.	Spike D614G, Spike L18F, NS3 D155Y, NS3 G224C, NS3 Q57H, NSP2 V381A, NSP3 K487N, NSP12 P323L, NSP16 S33I	Spike D614G, Spike L18F
LAU-R115	G (B.1.398)	EPI_ISL_1009127	2020-09-01	Stretches of NNNs (3.46% of overall sequence). Insertion of 1 nucleotide(s) found at refpos 15506 (FRAMESHIFT confirmed by the submitter). Insertion of 1 nucleotide(s) found at refpos 15517 (FRAMESHIFT confirmed by the submitter). Insertion of 1 nucleotide(s) found at refpos 15544 (FRAMESHIFT confirmed by the submitter). Insertion of 3 nucleotides when compared to the reference sequence. NSP1 wit…	Spike D614G, Spike T95I, Spike W258L, N D63Y, N P279S, NS7a T27K, NS7b I26S, NS7b I27S, NS7b W29L, NSP2 P624L, NSP3 A496V, NSP3 S1717L, NSP3 S1760P, NSP3 V473I, NSP3 V1759M, NSP12 P323L, NSP15 S288F	Spike D614G, Spike T95I, Spike W258L	N D63Y, N P279S,
LAU-R117	G (B.1.398)	EPI_ISL_1009128	2020-09-01	Stretches of NNNs (1.99% of overall sequence). Gap of 1 nucleotide(s) found at refpos 9850 (FRAMESHIFT confirmed by submitter.	Spike D614G, Spike T95I, N T391I, NS6 Q56K, NS7a L5I, NS7a L7V, NS8 D63Y, NSP3 S1717L, NSP3 V473I, NSP12 N552I, NSP12 P323L	Spike D614G, Spike T95I	N T391I,
LAU-R129	G (B.1.398)	EPI_ISL_1009159	2020-09-01	Long stretches of NNNs (6.54% of overall sequence). Insertion of 4 nucleotide(s) found at refpos 9827 (FRAMESHIFT confirmed by submitter). Gap of 1 nucleotide(s) found at refpos 9850 (FRAMESHIFT confirmed by submitter). NSP3_L1167stop results in 40.1% truncation of the protein sequence. NSP4_S432stop results in 13.8% truncation of the protein sequence. NS7a without BLAST coverage. NSP1 without BL…	Spike D614G, Spike L611R, Spike T95I, NS6 T21S, NSP2 I349V, NSP2 P624L, NSP3 A1818T, NSP3 C1852Y, NSP3 D924N, NSP3 E1846D, NSP3 G1822V, NSP3 L1167stop, NSP3 L1903M, NSP3 R1868P, NSP3 S1760P, NSP3 S1826L, NSP3 S1851R, NSP3 V473I, NSP3 V1759M, NSP3 W1174R, NSP4 D433E, NSP4 ins428Y, NSP4 K429Y, NSP4 L428I, NSP4 L430I, NSP4 M426L, NSP4 R431A, NSP4 S432stop, NSP4 Y427S, NSP8 S41F, NSP10 G50V, NSP12 P3…	Spike D614G, Spike L611R, Spike T95I
LAU-R136	G (B.1.398)	EPI_ISL_1009160	2020-10-01	Stretches of NNNs (2.11% of overall sequence). Gap of 4 nucleotide(s) found at refpos 681 (FRAMESHIFT confirmed by submitter). NSP1 without BLAST coverage.	Spike D614G, Spike L1063F, Spike T95I, NS7a F59L, NS7a F101C, NS7a T57N, NSP2 I349V, NSP3 V473I, NSP8 P10S, NSP12 P323L, NSP15 V22L	Spike D614G, Spike L1063F, Spike T95I,
LAU-R145	G (B.1.398)	EPI_ISL_1009213	2020-10-01	Long stretches of NNNs (6.07% of overall sequence). Gap of 1 nucleotide(s) found at refpos 851 (FRAMESHIFT confirmed by submitter). Gap of 1 nucleotide(s) found at refpos 9850 (FRAMESHIFT confirmed by submitter). N_E367stop results in 12.6% truncation of the protein sequence. Gap of 2 nucleotides when compared to the reference sequence. NS7a without BLAST coverage. NS7b without BLAST coverage. %U…	Spike D614G, Spike T95I, N E367stop, NSP2 I349V, NSP2 Y16H, NSP3 S1717L, NSP3 S1760P, NSP3 T1250I, NSP3 V473I, NSP3 V1759M, NSP10 G50V, NSP12 P323L, NSP16 C115S, NSP16 D114E, NSP16 F250C	Spike D614G, Spike T95I,	N E367stop
LAU-R148	G (B.1.398)	EPI_ISL_1009214	2020-10-01	Stretches of NNNs (4.82% of overall sequence). NSP12_Y719stop results in 23.0% truncation of the protein sequence. NS7b without BLAST coverage. NS6 without BLAST coverage. %UniqueMutations 0.09%.	Spike D614G, Spike T95I, M L16I, N T391I, NSP1 H134Q, NSP2 I349V, NSP3 F1900L, NSP3 S1717L, NSP3 V473I, NSP3 V1933I, NSP10 G50V, NSP12 G683R, NSP12 G823S, NSP12 P323L, NSP12 Y653N, NSP12 Y719stop, NSP16 A121D, NSP16 C115S, NSP16 D114E, NSP16 T117N	Spike D614G, Spike T95I,	N T391I,	M L16I,
LAU-R151	G (B.1.398)	EPI_ISL_1009617	2020-09-01	Long stretches of NNNs (5.81% of overall sequence). NS7b without BLAST coverage. %UniqueMutations 0.12%	Spike D614G, Spike P82T, Spike S71P, Spike T95I, N L382F, N T362K, NS7a H47Q, NSP3 C1362S, NSP3 S1717L, NSP3 V473I, NSP3 V1248E, NSP12 P323L, NSP14 D126A, NSP14 D144N, NSP14 I150L, NSP14 K147N, NSP14 K155T, NSP14 K165T, NSP14 P141T, NSP14 P151A, NSP14 S137T, NSP14 V161L, NSP14 Y154N, NSP16 Q266K, NSP16 T117A	Spike D614G, Spike P82T, Spike S71P, Spike T95I,	N L382F, N T362K
LAU-R153	G (B.1.398)	EPI_ISL_1009626	2020-09-01	Stretches of NNNs (3.01% of overall sequence). Insertion of 1 nucleotide(s) found at refpos 21856 (FRAMESHIFT confirmed by submitter). Gap of 11 nucleotide(s) found at refpos 27283 (FRAMESHIFT confirmed by submitter). NSP12_Y456stop results in 51.2% truncation of the protein sequence. NS7b without BLAST coverage. NS6 without BLAST coverage. %UniqueMutations 0.09%.	Spike D614G, N A414D, N M411K, N T391I, NS7a E41D, NS7a G38V, NS8 D63Y, NSP1 L140Q, NSP1 L173H, NSP3 A1105V, NSP3 A1883E, NSP3 F1107L, NSP3 F1110I, NSP3 F1112C, NSP3 F1119I, NSP3 L1857H, NSP3 M1856I, NSP3 P1098Q, NSP3 S692F, NSP3 S1717L, NSP3 V473I, NSP12 P323L, NSP12 Y456stop, NSP14 M58I, NSP16 S291Y	Spike D614G,	N A414D, N M411K, N T391I,
LAU-R170	GH (B.1.438)	EPI_ISL_1009628	2020-09-01	Long stretches of NNNs (6.44% of overall sequence). Gap of 1 nucleotide(s) found at refpos 9850 (FRAMESHIFT confirmed by submitter). NS7a without BLAST coverage. NSP1 without BLAST coverage. NS7b without BLAST coverage.	Spike A67P, Spike D614G, Spike F58L, NS3 Q57H, NS3 S220R, NS3 T221K, NS6 T21S, NSP2 I349V, NSP2 M117V, NSP12 P323L, NSP13 L526F, NSP14 C272R	Spike A67P, Spike D614G, Spike F58L
LAU-R186	GR (B.1.1.315)	EPI_ISL_1009629	2020-08-01	Long stretches of NNNs (5.06% of overall sequence). Spike_Y38stop results in 97.1% truncation of the protein sequence. %UniqueMutations 0.09%.	Spike D53N, Spike D614G, Spike F59Y, Spike G35S, Spike N17S, Spike P57S, Spike R44S, Spike V47F, Spike Y28I, Spike Y38stop, N A398V, N G204R, N R203K, NS3 T223I, NS3 Y107H, NSP1 D152A, NSP1 F157V, NSP1 L173H, NSP1 S167G, NSP1 W161L, NSP2 I120F, NSP2 P13T, NSP12 E254D, NSP12 P323L, NSP14 M501I, NSP15 T33I	Spike D53N, Spike D614G, Spike F59Y, Spike G35S, Spike N17S, Spike P57S, Spike R44S, Spike V47F, Spike Y28I, Spike Y38stop,	N A398V, N G204R, N R203K,
LAU-R204	G (B.1.398)	EPI_ISL_1009630	2020-07-01	Stretches of NNNs (2.36% of overall sequence). Gap of 1 nucleotide(s) found at refpos 21099 (FRAMESHIFT confirmed by submitter). NSP16 without BLAST coverage. %UniqueMutations 0.09%.	Spike D614G, Spike F4L, Spike L5P, Spike L10R, Spike T95I, Spike T208M, N T391I, NS8 D63Y, NSP2 C11W, NSP2 I349V, NSP3 S1717L, NSP3 S1760P, NSP3 V473I, NSP3 V1759M, NSP4 S432R, NSP10 G50V, NSP12 I562N, NSP12 M566R, NSP12 P323L, NSP12 R555P, NSP13 E319D	Spike D614G, Spike F4L, Spike L5P, Spike L10R, Spike T95I, Spike T208M,	N T391I,
LAU-R231	G (B.1.398)	EPI_ISL_1009631	2020-08-01	Long stretches of NNNs (6.90% of overall sequence). Gap of 1 nucleotide(s) found at refpos 9850 (FRAMESHIFT confirmed by the submitter). N_L352stop results in 16.2% truncation of the protein sequence. %UniqueMutations 0.08%.	Spike D614G, N L352stop, N T391I, NS7a F59S, NS8 D63Y, NSP1 D33V, NSP1 G7V, NSP2 I349V, NSP3 S1717L, NSP3 T237I, NSP3 V473I, NSP10 G50V, NSP12 I223K, NSP12 P323L, NSP13 R22K, NSP14 C272R, NSP16 C115S, NSP16 D114E	Spike D614G,	N L352stop, N T391I,
LAU-R242	G (B.1.398)	EPI_ISL_1009656	2020-12-01	Long stretches of NNNs (6.71% of overall sequence). Gap of 4 nucleotide(s) found at refpos 27055 (FRAMESHIFT confirmed by submitter). NSP1_L145stop results in 20.0% truncation of the protein sequence. M without BLAST coverage. %UniqueMutations 0.06%.	Spike D614G, NS7a F114L, NS7a V82N, NS7a V93G, NSP1 D139V, NSP1 L145stop, NSP1 N126Q, NSP1 V56G, NSP3 V473I, NSP4 H313Y, NSP12 P323L	Spike D614G,
LAU-R249	G (B.1.398)	EPI_ISL_1009658	2020-12-01	Stretches of NNNs (3.47% of overall sequence). NSP3_K1804stop results in 7.3% truncation of the protein sequence. %UniqueMutations 0.10%.	Spike D614G, Spike T95I, N T391I, NS7a F101L, NS7b L25R, NSP1 F143V, NSP1 H110Y, NSP3 A1819S, NSP3 D1832C, NSP3 E1270K, NSP3 F1823I, NSP3 H1274Y, NSP3 K1804stop, NSP3 K1838R, NSP3 N1805I, NSP3 Q1821E, NSP3 S1717L, NSP3 V473I, NSP3 V1811G, NSP12 H725N, NSP12 P323L, NSP12 S578Q	Spike D614G, Spike T95I,	N T391I,
LAU-R43	G (B.1.398)	EPI_ISL_982298	2020-06-01	Stretches of NNNs (2.01% of overall sequence). NSP12_Y595stop results in 36.3% truncation of the protein sequence. Spike_Y91stop results in 92.9% truncation of the protein sequence.	Spike D614G, Spike F92L, Spike T95I, Spike Y91stop, N L407M, N Q406K, NSP3 V473I, NSP12 P323L, NSP12 Y595stop, NSP12 Y653S, NSP15 P65S, NSP16 F156I	Spike D614G, Spike F92L, Spike T95I, Spike Y91stop	N L407M, N Q406K,
LAU-R45	G (B.1.398)	EPI_ISL_1009011	2020-06-01	Long stretches of NNNs (7.64% of overall sequence). Insertion of 4 nucleotide(s) found at refpos 9827 (FRAMESHIFT confirmed by submitter). Gap of 1 nucleotide(s) found at refpos 9850 (FRAMESHIFT confirmed by submitter). NSP4_S432stop results in 13.8% truncation of the protein sequence. NSP1 without BLAST coverage. NS7b without BLAST coverage. %UniqueMutations 0.19%.	Spike C15S, Spike D614G, Spike P26H, Spike P39T, Spike S31Y, Spike S686R, Spike T22N, Spike V11D, N T391I, NS6 D30S, NS6 L29I, NS6 W27R, NSP2 I349V, NSP3 A1819S, NSP3 D1844N, NSP3 G1822W, NSP3 K1917N, NSP3 S1717L, NSP3 S1843A, NSP3 S1877I, NSP3 V473I, NSP4 D433E, NSP4 ins428Y, NSP4 K429Y, NSP4 L428I, NSP4 L430I, NSP4 M426L, NSP4 Q9H, NSP4 R431A, NSP4 S432stop, NSP4 V3C, NSP4 V94A, NSP4 Y427S, NSP…	Spike C15S, Spike D614G, Spike P26H, Spike P39T, Spike S31Y, Spike S686R, Spike T22N, Spike V11D,	N T391I
LAU-R59	G (B.1.398)	EPI_ISL_1009012	2020-06-01	Stretches of NNNs (1.40% of overall sequence). NSP3_C1836stop results in 5.7% truncation of the protein sequence. %UniqueMutations 0.07%	Spike D614G, Spike T95I, NS3 K67N, NS3 T175I, NSP2 P624L, NSP3 A496V, NSP3 C1836stop, NSP3 G1822R, NSP3 H1889L, NSP3 L1839W, NSP3 N1810I, NSP3 S1717L, NSP3 S1760P, NSP3 T1797P, NSP3 V473I, NSP3 V1759M, NSP12 L576W, NSP12 N543T, NSP12 P323L, NSP12 Q573K, NSP12 S578A, NSP15 S288F	Spike D614G, Spike T95I,
LAU-R70	G (B.1.398)	EPI_ISL_1009013	2020-07-01	Long stretches of NNNs (8.28% of overall sequence). Gap of 1 nucleotide(s) found at refpos 9850 (FRAMESHIFT confirmed by submitter). NSP3_Y1353stop results in 30.5% truncation of the protein sequence. %UniqueMutations 0.08%.	Spike D614G, Spike T208M, NS7a V29I, NS8 D63Y, NSP1 E41A, NSP1 H45P, NSP1 Q63K, NSP2 I349V, NSP3 S1717L, NSP3 V473I, NSP3 Y1353stop, NSP12 L212I, NSP12 L351R, NSP12 P323L, NSP12 S236F, NSP12 V204E, NSP12 Y217H, NSP13 E319D	Spike D614G, Spike T208M,
LAU-R73	G (B.1.398)	EPI_ISL_1009014	2020-08-01	Stretches of NNNs (1.88% of overall sequence). Insertion of 1 nucleotide(s) found at refpos 15509 (FRAMESHIFT confirmed by submitter).	Spike D614G, Spike F59S, Spike T95I, Spike T208M, N T391I, NS8 D63Y, NSP3 N1810T, NSP3 S1717L, NSP3 S1760P, NSP3 V473I, NSP3 V1759M, NSP12 P323L	Spike D614G, Spike F59S, Spike T95I, Spike T208M	N T391I,
LAU-R77	G (B.1.398)	EPI_ISL_1009015	2020-08-01	Stretches of NNNs (3.13% of overall sequence). %UniqueMutations 0.07%.	Spike D614G, Spike T95I, N T391N, NS8 R52G, NSP1 F70V, NSP1 I71S, NSP1 V38A, NSP1 V84G, NSP2 P624L, NSP3 S1717L, NSP3 V473I, NSP12 A716V, NSP12 F471V, NSP12 N791K, NSP12 P323L, NSP12 V700I, NSP14 G68D, NSP15 S288F	Spike D614G, Spike T95I,	N T391N,
LAU-R87	GH (B.1.468)	EPI_ISL_1009016	2020-09-01	Stretches of NNNs (1.99% of overall sequence). Gap of 1 nucleotide(s) found at refpos 9850 (FRAMESHIFT confirmed by submitter).	Spike D40V, Spike D614G, Spike Q23H, Spike T22N, NS3 K16N, NS3 Q57H, NS7a V24A, NSP1 D75V, NSP2 I349V, NSP12 P323L, NSP12 P677T, NSP12 Q573K, NSP12 V667G, NSP14 C272R, NSP14 M241T	Spike D40V, Spike D614G, Spike Q23H, Spike T22N,
LAU-R92	G (B.1.398)	EPI_ISL_1009017	2020-09-01	Long stretches of NNNs (7.47% of overall sequence). Insertion of 4 nucleotide(s) found at refpos 15840 (FRAMESHIFT confirmed by submitter). NSP3_C1114stop results in 42.8% truncation of the protein sequence. NS7a without BLAST coverage. NS6 without BLAST coverage.	Spike D614G, Spike R78S, Spike T95I, N M317L, N M322I, N S318W, NS3 L106F, NSP2 G12S, NSP2 I349V, NSP2 T3H, NSP3 C1114stop, NSP3 Q1092H, NSP3 V473I, NSP3 V1759M, NSP12 P323L	Spike D614G, Spike R78S, Spike T95I	N M317L, N M322I, N S318W,
LAU-uk1	G (B.1.398)	EPI_ISL_768751	2020-12-21	Long stretches of NNNs (20.21% of overall sequence). NS7b without BLAST coverage.	Spike D614G, N A254V, N S194L, NSP3 V473I, NSP12 P323L	Spike D614G,	N A254V, N S194L,
LAU-uk2	G (B.1.398)	EPI_ISL_768798	2020-12-21	Long stretches of NNNs (16.40% of overall sequence). NS7b without BLAST coverage.	Spike D614G, Spike P681H, Spike T716I, N S194L, NSP3 S1717L, NSP12 P323L	Spike D614G, Spike P681H, Spike T716I,	N S194L,
LAU-uk3	G (B.1.398)	EPI_ISL_768799	2020-12-21	Long stretches of NNNs (10.08% of overall sequence). NS7b without BLAST coverage.	Spike D614G, Spike T95I, NSP12 P323L	Spike D614G, Spike T95I,
LAU-uk4	GR (B.1.1)	EPI_ISL_768743	2020-12-22	Long stretches of NNNs (12.80% of overall sequence). NS8_Q27stop results in 78.5% truncation of the protein sequence. Gap of 1 nucleotides when compared to the reference sequence.	Spike D614G, Spike S982A, N D3L, N G204R, N R203K, N S235F, NS8 Q27stop, NS8 R52I, NS8 Y73C, NSP12 P323L	Spike D614G, Spike S982A,	N D3L, N G204R, N R203K, N S235F,
LB-R8	G (B.1)	EPI_ISL_498551 (MT801000)	2020-03-19		Spike D614G, M A2V, NSP12 P323L	Spike D614G,		M A2V,
LB-R9	GR (B.1.1.106)	EPI_ISL_498552 (MT801001)	2020-03-18		Spike D614G, N G204R, N R203K, NSP4 A307V, NSP12 P323L	Spike D614G,	N G204R, N R203K,
LB-R10	GH (B.1)	EPI_ISL_498554 (MT801002)	2020-03-20		Spike D614G, Spike E1195Q, NS3 Q57H, NSP12 P323L, NSP14 G37S	Spike D614G, Spike E1195Q,
LB-R12	GH (B.1)	EPI_ISL_498556 (MT801003)	2020-03-20	Insertion of 12 nucleotides when compared to the reference sequence.	Spike D614G, Spike S477N, NS3 L73F, NS3 Q57H, NSP12 P323L	Spike D614G, Spike S477N,
LEB-UK-B	GRY (B.1.1.7)	EPI_ISL_1072985	2020-12-30	Long stretches of NNNs (7.75% of overall sequence). NS8_K68stop results in 44.6% truncation of the protein sequence. NS8_Q27stop results in 78.5% truncation of the protein sequence. Gap of 19 nucleotides when compared to the reference sequence.	Spike A570D, Spike D614G, Spike H69del, Spike P681H, Spike S982A, Spike T716I, Spike V70del, Spike Y144del, N D3L, N G204R, N R203K, N S235F, NS3 W131C, NS8 K68stop, NS8 Q27stop, NS8 R52I, NS8 Y73C, NSP3 A890D, NSP3 S1717L, NSP6 F108del, NSP6 G107del, NSP6 S106del, NSP12 P323L	Spike A570D, Spike D614G, Spike H69del, Spike P681H, Spike S982A, Spike T716I, Spike V70del, Spike Y144del,	N D3L, N G204R, N R203K, N S235F,
S1_758	GH (B.1)	EPI_ISL_450508	2020-03-04		Spike D614G, NS3 Q57H, NSP12 P323L	Spike D614G,
S2_759	GH (B.1)	EPI_ISL_450509	2020-03-15		Spike D614G, NS3 Q57H, NSP12 P323L	Spike D614G,
S3_760	O (B.4)	EPI_ISL_450510	2020-03-04	Long stretches of NNNs (29.01% of overall sequence). Gap of 1 nucleotide(s) found at refpos 2889 (FRAMESHIFT). Gap of 1 nucleotide(s) found at refpos 4057 (FRAMESHIFT). NSP11 without BLAST coverage	NSP1 Q22R, NSP2 A360V, NSP2 R27C, NSP2 V198I, NSP6 L37F, NSP14 L177F, NSP16 F250I
S4_761	GR (B.1.1.29)	EPI_ISL_450511	2020-03-04		Spike D614G, N G204R, N R203K, NSP12 P323L	Spike D614G,	N G204R, N R203K,
S5_762	O (B.4)	EPI_ISL_450512	2020-02-27		NSP2 A360V, NSP2 R27C, NSP2 V198I, NSP3 I1683V, NSP4 M33I, NSP6 L37F
S6_766	GR (B.1.1.29)	EPI_ISL_450513	2020-03-09	Long stretches of NNNs (7.16% of overall sequence). Gap of 2 nucleotide(s) found at refpos 13970 (FRAMESHIFT). NSP11 without BLAST coverage.	Spike D614G, E V62D, N G204R, N R203K, NSP3 E1271D, NSP3 K1390stop, NSP3 N1188V, NSP3 T1189N, NSP5 F181L, NSP12 P323L	Spike D614G,	N G204R, N R203K		E V62D
S7_763	GH (B.1)	EPI_ISL_454420	2020-02-21	Stretches of NNNs (2.81% of overall sequence).	Spike D614G, NS3 Q57H, NSP12 C310F, NSP12 P323L, NSP13 R22I, NSP14 D211Y, NSP14 H487P	Spike D614G
S8_767	GH (B.1)	EPI_ISL_450514	2020-03-13	Gap of 1 nucleotide(s) found at refpos 8651 (FRAMESHIFT). %UniqueMutations 0.12%.	Spike D614G, NS3 L73F, NS3 Q57H, NSP3 S1160Y, NSP4 A21C, NSP4 A22C, NSP4 H31S, NSP4 I23Y, NSP4 I27N, NSP4 K35R, NSP4 L26F, NSP4 M33L, NSP4 P29T, NSP4 S34F, NSP4 T28N, NSP4 V20C, NSP4 V30C, NSP4 V32C, NSP4 Y25L, NSP12 P323L	Spike D614G
S9_764	O (B.4)	EPI_ISL_450515	2020-03-11		Spike M153I, NSP2 R27C, NSP2 V198I, NSP4 M33I, NSP6 L37F	Spike M153I
S10_768	GH (B.1)	EPI_ISL_450516	2020-03-15	Stretches of NNNs (2.65% of overall sequence). Gap of 3 nucleotides when compared to the reference sequence. NSP11 without BLAST coverage.	Spike D614G, NS3 D238del, NS3 Q57H, NS7b C12R, NSP3 N1188V, NSP3 T1189N, NSP4 L436R, NSP8 Q69L, NSP12 P323L	Spike D614G,
S11_765	GH (B.1)	EPI_ISL_450517	2020-03-09	Stretches of NNNs (1.49% of overall sequence).	Spike D614G, NS3 Q57H, NS7a P84S, NSP3 A1120V, NSP4 K35R, NSP4 M33I, NSP4 N115Y, NSP4 S34F, NSP5 A7V, NSP12 P323L, NSP12 S518L	Spike D614G,
LBN_1-B.1.1.7_2021	GRY (B.1.1.7) ??	(MW686007)	2021-01-04		Spike H69del, V70del, Y144del, N501Y, A570D, D614G, P681H, T716I, S982A, D1118H; NS3 W131C; NS8 Q27stop, R52I, K68stop, Y73C; N D3L, R203K, G204R, S235F; NSP1 N126S, NSP3 T183I, NSP6 S106del, NSP6 G107del, NSP6 F108del, NSP12 P323L	Spike H69del, Spike V70del, Spike Y144del, Spike N501Y, Spike A570D, Spike D614G, Spike P681H, Spike T716I, Spike S982A, Spike D1118H	N D3L, R203K, G204R, S235F
LBN_2-B.1.1.7_2021		(MW692113)	2021-01-04		Spike H69del, V70del, Y144del, N501Y, A570D, D614G, P681H, T716I, S982A, D1118H; NS3 W131C; NS8 Q27stop, R52I, K68stop, Y73C; N D3L, R203K, G204R, S235F; NSP12 P323L; NSP6 S106del, G107del, F108del; NSP3 T183I, A890D, I1412T	Spike H69del, Spike V70del, Spike Y144del, Spike N501Y, Spike A570D, Spike D614G, Spike P681H, Spike T716I, Spike S982A, Spike D1118H	N D3L, R203K, G204R, S235F
LBN_3-B.1.1.7_2021		(MW692114)	2021-01-08		Spike H69del, V70del, Y144del, N501Y, A570D, D614G, P681H, T716I, S982A, D1118H; NS3 W131C; NS8 Q27stop, R52I, K68stop, Y73C; N D3L, R203K, G204R, S235F; NSP12 P323L; NSP6 S106del, G107del, F108del; NSP3 T183I, A890D, I1412T	Spike H69del, Spike V70del, Spike Y144del, Spike N501Y, Spike A570D, Spike D614G, Spike P681H, Spike T716I, Spike S982A, Spike D1118H	N D3L, R203K, G204R, S235F
LBN_4-B.1.1.7_2021		(MW692115)	2021-01-08		Spike H69del, V70del, Y144del, N501Y, A570D, D614G, P681H, T716I, S982A, D1118H; NS3 W131C; NS8 Q27stop, R52I, K68stop, Y73C; N D3L, R203K, G204R, S235F; NSP12 P323L; NSP15 L298V; NSP6 S106del, G107del, F108del; NSP4 I382T; NSP3 T183I, A890D, I1412T; NSP2 E201V	Spike H69del, Spike V70del, Spike Y144del, Spike N501Y, Spike A570D, Spike D614G, Spike P681H, Spike T716I, Spike S982A, Spike D1118H	N D3L, R203K, G204R, S235F
LBN_5-B.1.1.7_2020		(MW692116)	2020-12-28		Spike H69del, V70del, Y144del, N501Y, A570D, D614G, P681H, T716I, S982A, D1118H; NS3 W131C; NS8 Q27stop, R52I, K68stop, Y73C; N D3L, R203K, G204R, S235F; NSP12 P323L; NSP6 S106del, G107del, F108del; NSP3 T183I, A890D, I1412T	Spike H69del, Spike V70del, Spike Y144del, Spike N501Y, Spike A570D, Spike D614G, Spike P681H, Spike T716I, Spike S982A, Spike D1118H	N D3L, R203K, G204R, S235F
LBN_6-B.1.1.7_2020		(MW692117)	2020-12-28		Spike H69del, V70del, Y144del, N501Y, A570D, D614G, P681H, T716I, S982A, D1118H; NS3 W131C; NS8 Q27stop, R52I, K68stop, Y73C; N D3Q, R203K, G204R, S235F; NSP12 P323L; NSP6 S106del, G107del, F108del; NSP3 T183I, A890D, I1412T; NSP2 S128L	Spike H69del, Spike V70del, Spike Y144del, Spike N501Y, Spike A570D, Spike D614G, Spike P681H, Spike T716I, Spike S982A, Spike D1118H	N D3L, R203K, G204R, S235F
LBN_7-B.1.1.7_2020		(MW692118)	2020-12-24		Spike H69del, V70del, Y144del, N501Y, A570D, D614G, P681H, T716I, S982A, D1118H; NS3 W131C; NS8 Q27stop, R52I, K68stop, Y73C; N D3L, R203K, G204R, S235F; NSP16 K24N; NSP12 P323L; NSP6 S106del, G107del, F108del; NSP3 T183I, A890D, I1412T	Spike H69del, Spike V70del, Spike Y144del, Spike N501Y, Spike A570D, Spike D614G, Spike P681H, Spike T716I, Spike S982A, Spike D1118H	N D3L, R203K, G204R, S235F
LBN_8-B.1.1.7_2020		(MW692119)	2020-12-24		Spike H69del, V70del, Y144del, N501Y, A570D, D614G, P681H, T716I, S982A, D1118H; NS3 W131C; NS8 Q27stop, R52I, K68stop, Y73C; N D3L, R203K, G204R, S235F; NSP16 K24N; NSP12 P323L; NSP6 S106del, G107del, F108del; NSP3 T183I, A890D, I1412T	Spike H69del, Spike V70del, Spike Y144del, Spike N501Y, Spike A570D, Spike D614G, Spike P681H, Spike T716I, Spike S982A, Spike D1118H	N D3L, R203K, G204R, S235F
LBN_9-B.1.258Delta	G (B.1.258)	(MW720771)	2020-12-12			H69del$, V70del$, N439K$#rao, D614G	N L113I
